# Supplementary material for: Intestinal Cyp24a1 regulates vitamin D locally independent of systemic regulation by renal Cyp24a1 in mice
Source: J Clin Invest. 2024 Dec 17;135(4):e179882. doi: 10.1172/JCI179882 (PMC11827884; doi:10.1172/JCI179882)
Supplement: Supporting data values [file jci-135-179882-s145.xlsx]

## Sheet: genotype 
	UBCCreERT2Cyp24flox
	Six2Cre Cyp24flox
	VillinCreERT2Cyp24flox

## Sheet: Fig.1D
mRNA kidney and intestinal epithelial cells after calcitriol injections
kidney	Cyp24a1		Cyp27b1
	vehicle	6h calcitriol	vehicle	6h calcitriol
	1.35236	55.0764	1.95432	0.1832
	1.39282	47.8525	0.500043	0.163326
	0.55628	37.8766	1.00464	0.095337
	0.698545	35.1509	0.540995	0.121934
intestine	Cyp24a1		Cyp27b1
	vehicle	6h calcitriol	vehicle	6h calcitriol
	0.00538	13.7793	0.004577	0.004247
	0.002966	11.032	0.005863	0.004598
	0.074142	10.4828	0.008867	0.013179
	5.15e-05	12.0022	0.016715	0.010485

## Sheet: Fig. 3D
Control and Cyp24a1 deficient primary renal tubule cells treated with and without 25(OH)D
Control cells vehicle treated (pg/mL)	Control cells 25(OH)D treated (pg/mL)	Cyp24a1 deficient cells vehicle treated (pg/mL)	Cyp24a1 deficient cells 25(OH)D treated (pg/mL)
150	245	110	130
150	212	150	190
150	247	170	240
120	210	190	190
150	206	190	180
160	245	170	170
220		170
170		160
190		170
240		160
170		180
170		160

## Sheet: Fig. 3E
UbcCreERT2Cyp24Fl/Fl serology calcitriol injections
Serum calcium (mg/dL)				1,25D (pg/ml)				Serum FGF23 (pg/mL)
day 0		day 4 post- injection		standard calcium diet		day 4 post- injection		standard calcium diet		day 4 post- injection
control	UbcCreERT2Cyp24Fl/Fl	control	UbcCreERT2Cyp24Fl/Fl	control	UbcCreERT2Cyp24Fl/Fl	control	UbcCreERT2Cyp24Fl/Fl	control	UbcCreERT2Cyp24Fl/Fl	control	UbcCreERT2Cyp24Fl/Fl
9.6	9.8	17.6	17	15.62	26.22	279.6	18114.4	177.502	790.235	5385.98	26918
10	9.4	15.2	16.8	18.54	27.17	338.9	23153.5	148.19	857.607	12469.2	26787.2
9.4	9.6	16.8	19.6	18.48	28.03	355.42	28344.6	123.335	714.362	1089.69	26100
9	10.6	14.2	14.6	17.51	20.23	263.1	15663.9	158.077	723.617	3157.36	12418.5
9.4	9.8	17	21.6	14.48	32.75	199.8	10704.9	256.98	671.95	8593.74	21990.3
9.3	9.4	15.4	19.4	14.47	22.2	423.99	17305.9	259.64	719.587	5491.88	31382.3
10	10.8	15.8	18	21.54	21.12	219.13	17305.9	321.697	399.817	12014.9	22169.7
10.4	10.2	15.8	18	17.32	26.1	194.78	15169.3	273.095	660.742	6730.76	18440.1
10	10.2	14.2	19.6	14.73	37.9	119.9	32093	455.09	734.678	10233.7	18319
10.4	10.6	14.2	17	18.66	42.36	89.54	7549	351.238	560.105	5038.04	19017.3
10.6	10.8	9.8	12.2	20.11	33.23	113.76	5083.98	27.57	365.41	12066	20942.9
8.6	9.2	10.6	10.8	28.62	38.25	98.05	9977.67	240.555	792.39	17169	12658.2
9.4	10.8	11.4	14.1	20.31	39.28	99.23		250.197	873.612	18977.8	18269.7
10		11.2	11.6		29.25			175.812	504.892	7614.12
10.4		9.2			34.26					8281.24

## Sheet: Fig. 4B
UbcCreERT2 Cyp24Fl/Fl serology data - standard calcium diet
Serum calcium (mg/dL) over time
weeks	Control
0	9.6	10.1	10	10.2	9.5	9.9	10.1	8.6	8.7	8.4	9.8	7.8
4	9.1	9.1	10.9	9.8	10.7	10.1	9.7	7.9	7.7	8.2	7.7	8
8	9.5	9.9	10.2	9.2	9.7	10	9.6	11.4	11.6	13.8	10.2	12.2
12	9	10.1	9.1	9.6	6.4	8.3	9.5	7.5	7.8	11	10.6	8.4
weeks	UbcCreERT2Cyp24Fl/Fl
0	8.6	9.1	9.1	8.6	9.9	9.1	9.3	7.5	9.1	8.2	10.9	10	9.1	12.5	10.1	10.9
4	7.8	7.4	8.4	7.9	10	11.4	8	8	8.2	7.7	9.6	10.4	10.5	13.2	10	9.8
8	11.9	12.9	9.4	9.4	9.5	9.4	10.8	10.2	10.3	10	10.7	9.7	10.5	11.4	8.9	9.7
12	9.3	8.7	8.8	9.4	9.2	9.5	9.4	9	9	9.5	8.3	10.3	6.4	7.6	8.4	8.7
Serum after 12 weeks observation
25D (ng/ml)			phosphate (mg/dL)			BUN (mg/dL)			FGF23 (pg/mL)			PTH (pg/mL)			1.25D (pg/mL)			24,25D (pg/mL)			1,25D/24.25D
control	UbcCreERT2Cyp24Fl/Fl		control	UbcCreERT2Cyp24Fl/Fl		control	UbcCreERT2Cyp24Fl/Fl		control	UbcCreERT2Cyp24Fl/Fl		control	UbcCreERT2Cyp24Fl/Fl		control	UbcCreERT2Cyp24Fl/Fl		control	UbcCreERT2Cyp24Fl/Fl		control	UbcCreERT2Cyp24Fl/Fl
26.72	115.28		7.8	9.3		32	51		177.502	790.235		217.792	347.868		15.62	26.22		15.23	7.6		1.13407	1.68513
19.52	106.44		9.6	8.4		32	34		148.19	857.607		108.53	23.705		18.54	27.17		10.87	6.89		1.15933	3.75117
16.42	106.58		12.3	11.1		41	29		123.335	714.362		354.195	341.4		18.48	28.03		8.49	2.23		1.3854	12.9152
25.2	130.86		6.9	6.9		49	31		158.077	723.617		49.705	6.18		17.51	20.23		16.54	2.29		1.29424	9.69703
11.44	109.36		6.9	8.1		23	34		256.98	671.95		297.712	42.845		14.48	32.75		7.38	1.77		1.69937	11.6314
18.19	145.4		7.5	10.2		28	41		259.64	719.587		67.295	0		14.47	22.2		12.17	2.69		1.72115	3.55491
17.25	96.54		12.6	6.9		8	30		321.697	399.817		514.46	0		21.54	21.12		12.07	9.32		1.07228	6.0251
26.468	120.96		10.5	6.9		31	22		273.095	660.742		129.12	101.647		17.32	26.1		15.99	2.1		1.3205	3.43357
22.762	28.364		10.8	11.1		60	27		455.09	734.678		92.865	81.11		14.73	37.9		13.34	15.56		2.63409	5.50421
17.294	149.992		11.8	12.4		56	34		351.238	560.105		412.72	68.7375		18.66	42.36		8.52	7.24		2.39166	19.0314
16.632	117.858		4.5	6.3		43	42		27.57	365.41		174.018	100.287		20.11	33.23		8.41	2.17		1.05878	14.5118
37.866	170.23		7.8	9.9		30	21		240.555	792.39		595.61	43.23		28.62	38.25		20.09	2.09		2.34789	21.5637
25.562	150.936			7.5		26	20		250.197	873.612		704.317	171.208		20.31	39.28		16.45	2.82		1.20963	14.6225
	82.652			9.3			22		175.812	504.892			192.928			29.25			6.25			3.13863
	149.74						29						0			34.26			3.51			16.3289

## Sheet: Fig. 4C
Six2Cre Cyp24Fl/Fl serology data - standard calcium diet
Serum calcium (mg/dL) over time
weeks	Control
0	5.6	10.3	10.3	10.5	10.8	10.6	10.7	10.1	11
4	9.4	10.1	10.3	10.3	10.2	10.3	10.1	10.1	10.8
8	9.8	9.9	10.1	9.3	7.8	9.2	7.7	10.2	10.1
12	8.8	8.9	9.3	9.4	6.6	9.1	8.1	6.6	9.5	9	8.7
weeks	Six2Cre Cyp24Fl/Fl
0	11.1	10.8	11	9.8	10.2	10.4	10	10.4
4	10.6	11.2	10.2	10.4	9.8	10.4	11	10.4
8	10.3	10.7	9.6	10.2	9.9	10.4	10.5	10.2
12	8.9	9.4	9.3	8.8	8.6	9.3	9.5	9	9.1	9.6	9.5	9.7	9.6	8.9	9.4
Serum after 12 weeks observation
25D (ng/ml)			phosphate (mg/dL)			BUN (mg/dL)			FGF23 (pg/mL)			PTH (pg/mL)			1.25D (pg/mL)			24,25D (pg/mL)			1,25D/24.25D
control	Six2Cre Cyp24Fl/Fl		control	Six2Cre Cyp24Fl/Fl		control	Six2Cre Cyp24Fl/Fl		control	Six2Cre Cyp24Fl/Fl		control	Six2Cre Cyp24Fl/Fl		control	Six2Cre Cyp24Fl/Fl		control	Six2Cre Cyp24Fl/Fl		control	Six2Cre Cyp24Fl/Fl
19.15	113.684		6.4	7		27	38		280.515	123.627		305.291	40.788		21.89	33.53		8.37	4.65		2.61529	7.21075
18.456	111.218		7.4	6.6		26	42		331.005	644.778		205.353	41.9595		31.73	28.19		8.73	5.94		3.63459	4.74579
17.422	98.634		9.2	6.8		31	37		245.123	107.17		78.439	79.435		21.66	46.88		6.18	3.94		3.50485	11.8985
16.234	114.65		7.2	9.2		39	28		90.265	444.163		43.489	13.224		14.24	40.03		10.3	5.49		1.38252	7.29144
	89.736		9	8.6		27	32		109.722	104.733		34.605	15.708		30.3	45.69		9.16	5.98		3.30786	7.64047
	16.436		7.4	8.8		17	40		47.1865	153.515		46.06	13.224		12.53	41.4		10.52	6.48		1.19106	6.38889
	126.96		8.4	6.8		21	26		53.959	640.5		75.7385	79.435		22.82	40.99		8.43	5.15		2.707	7.95922
	167.63		5.8	6.8		22	20		349.625	490.447		279.973				37.61			6.26			6.00799
	115.224		7.5	7		26	37		234.795	243.33		176.645				31.98			5.59			5.72093
			8	6.6		28	39		191.843	311.92		514.84				21.26			4.95			4.29495
			6.3	8.2		26	34		246.53	685.822		231.165				16.4			10.06			1.63022
			6.1	7.2		19	32		455.442	482.345		149.317				11.3			10.16			1.1122
			7.2	5.2		19	31		277.285			257.75				49.16			5.79			8.4905
				8			48		564.452			112.82				42.4			6.9			6.14493
				5			25		252.77			251.998				34.98			5.06			6.91304
				6.7			29		308.06			25.64
				6.3			29					84.969
												257.75
												112.82
												251.998
												25.64
												176.645
												514.84
												231.165

## Sheet: Fig. 4D
VillinCreERT2Cyp24Fl/Fl serology data - standard calcium diet
Serum calcium (mg/dL) over time
weeks	Control
0	11.4	9.7	9.9	10.6	9.8	9.6	10.2	10.1	9.7	9.8	10.2	10.1	9.6	10	10.1	10.3	10.5	10.2	10.6	10.7
4	12.2	11	10.8	10.5	10	9.9	9.7	9.5	9.9	10	10.1	10.1	10.2	10.1	8.3	10.4	11	10.7	10.7	10.6
8	10.9	10.5	11.9	12.2	10	9.9	10	10	9.7	10.3	9.9	10	10.2	10.9	10	11.3	10	8.8
12	9.4	7.1	11.6	10.4	9.2	8.9	9.6	8.9	9.9	9.3	9	9.7	10.9	9.6	8.9	9.4	9.2	9.2	9.1	9.1
weeks	VillinCreERT2Cyp24Fl/Fl
0	10.2	10	9.9	10.2	9.7	11.2	10.4	10.5	10.4	10.1	10.5	9.9	11.3	10	10.1	10.5	10.4	10.6	10.2	10.5
4	10.1	10.5	8.6	10	10.2	10.1	9.8	7.9	9.3	9.7	10.4	9.3	8.4	4.3	8.9	10.2	10.1	10	9.2
8	12	13.7	12.2	10.5	10.7	10.5	10.3	9.4	10.4	9.9	10.3	11	10.8	10.6	9.7	10	9.8	8.7	10
12	8.7	8.9	8.4	7.3	9.4	9.2	9.2	9.6	8.9	9.1	10	9.6	10.1	9	8.9	9.4	9.3	8.7	8.5	8.6
Serum after 12 weeks observation
25D (ng/ml)			phosphate (mg/dL)			BUN (mg/dL)			FGF23 (pg/mL)			PTH (pg/mL)			1.25D (pg/mL)			24,25D (pg/mL)			1,25D/24.25D
control	VillinCreERT2Cyp24Fl/Fl		control	VillinCreERT2Cyp24Fl/Fl		control	VillinCreERT2Cyp24Fl/Fl		control	VillinCreERT2Cyp24Fl/Fl		control	VillinCreERT2Cyp24Fl/Fl		control	VillinCreERT2Cyp24Fl/Fl		control	VillinCreERT2Cyp24Fl/Fl		control	VillinCreERT2Cyp24Fl/Fl
10.86	26.388		7.9	6.2		29	37		188.149	179.945		73.46	194.58		14.91	25.2		6.16	11		1.65182	3.72701
28.704	16.982		5.9	5.7		23	25		185.64	132.645		78.3725	209.26		28.84	18.2		17.46	13.09		3.70112	1.23312
19.032	21.344		4.6	6.1		19	33		128.06	315.103		53.705	24.6575		31.65	41.01		8.55	12.32		2.99864	1.46525
29.572	20.17		5.2	6.4		29	19		106.01	191.045		50.245	141.123		39.58	16.14		13.2	11.06		1.19007	1.07213
23.364	20.008		6.1	7.6		23	22		155.648	272.493		346.373	168.873		16.39	18.05		13.77	13.61		1.91839	1.38695
19.28	17.482		7.5	4.9		22	25		259.575	58.2875		89.2225	258.465		24.82	11.86		12.94	11.33		1.49488	1.98429
10.778	25.57		7.5	8.1		17	39		227.985	42.3		52.0525	94.72		7.88	18.88		5.27	13.69		1.17309	1.90633
36.156	23.184		9.5	7.1		42	31		79.6475	161.537		13.81	109.85		20.28	22.48		17.29	13.2		2.91348	3.17258
14.57	25.188		10.2	7.5		34	35		93.995	159.183		344.815	343.365		13.4	26.09		4.6	12.41		1.49733	1.22437
23.69	26.626		7.7	8.9		30	45		160.588	69.3825		189.51	78.565		20.74	41.88		13.85	10.85		2.11136	1.65653
23.23	17.33		9.4	7.3		43	18		259.25	152.925		288.038	442.767		24.34	15.19		11.53	8.64		2.88133	1.79009
19.304	18.362		5.8	8.3		31	24			179.137		360.285	190.51		29.14	17.98		10.11	10.55		1.01007	1.76919
22.786	15.99		5.7	4.9		16	20			156.882		11.78	394.447		14.65	15.47		14.5	16.21		0.973593	1.08587
30.242	20.198		4.6	5.1		28	17					89.509	1.592		16.37	18.67		16.81	12.86		1.5472	1.77966
21.558	27.026			6.1			25					16.127	71.858		20.49	17.6		13.24
	26.624			7.3			37					61.576	16.429			22.89
												73.433	25.606
												71.021	55.213

## Sheet: Fig. 5A
UbcCreERT2Cyp24Fl/Fl
mRNA kidney and intestinal epithelial cells after 12 weeks standard calcium diet
kidney	Cyp24a1		Trpv5		S100g
	control	UbcCreERT2Cyp24Fl/Fl	control	UbcCreERT2Cyp24Fl/Fl	control	UbcCreERT2Cyp24Fl/Fl
	1.31531	0.015507	1.13493	2.25155	0.862165	1.6829
	0.544455	0.02758	0.880715	0.503977	0.801307	1.10906
	0.506903	0.00179	0.878898	1.48671	0.779667	2.37411
	1.81344	0.004414	0.929918	1.17697	1.06619	3.10143
	1.00086	0.037382	1.35901	1.04017	1.23783	1.21975
	0.819033	0.001862	0.816525	2.18287	1.25284	1.89399
	1.5589	0.003408	1.18687	1.10367	1.1804	1.89875
	1.32355	0.086754	1.01099	1.42647	0.881597	2.66074
	1.76731	0.001129	1.00845	1.81871	1.29276	1.66756
	0.206476	0.001488	0.905225	1.20854	0.842254	1.78525
	0.740525	0.005012	1.09112	1.36358	1.12748	2.19082
	0.403237	0.000974	0.797341	0.77745	0.675508	5.72374
		0.047		1.2049		2.20826
		0.0026		1.2122		3.37653
intestine	Cyp24a1		Trpv6		S100g
	control	UbcCreERT2Cyp24Fl/Fl	control	UbcCreERT2Cyp24Fl/Fl	control	UbcCreERT2Cyp24Fl/Fl
	1.21907	0.0182849	0.835951	0.563769	0.761676	0.696571
	1.14172	0.357909	1.65466	1.20138	0.817094	1.45228
	0.639209	1.13095	0.551123	1.25097	2.08515	1.55979
	0.504288	0.414905	0.619901	1.80657	0.963708	0.617279
	1.49571	0.053547	1.14124	0.698335	0.532093	2.10032
	0.780337	0.142826	1.19712	1.2638	0.840275	0.44855
	1.39637	0	0.464275	1.65816	0.623739	0.817142
	0.82329	0.343955	1.18192	2.69038	0.973953	1.26578
		0.564564	1.3538	0.502603	1.19286	1.71404
		0.28057	0.335809	1.69056	1.20945	0.892497
			1.66419	2.4324		1.17886
				1.9756		1.25879
				4.75829		0.777375

## Sheet: Fig. 5B
Six2Cre Cyp24Fl/Fl
mRNA kidney and intestinal epithelial cells after 12 weeks standard calcium diet
kidney	Cyp24a1		Trpv5		S100g
	control	Six2Cre Cyp24Fl/Fl	control	Six2Cre Cyp24Fl/Fl	control	Six2Cre Cyp24Fl/Fl
	0.503463	0.103916	0.601633	2.71257	1.14528	2.37889
	0.185192	0.203582	0.606796	2.54449	0.907576	2.24625
	0.462256	0.049995	1.20753	0.697062	0.947148	0.779331
	0.60101	0.084888	1.51532	0.682103	1.37364	2.08278
	2.33891	0.08316	1.37331	1.25237	0.637668	2.86987
	2.26305	0.197131	1.69987	1.03886	0.988692	2.73701
	1.17895	0.073348	1.03666	0.702727	0.813166	0.723313
	1.02691	0.437107	0.502257	1.74099	0.897375	0.602295
	0.440268	0.341649	0.456628	0.681425	0.347048	1.80769
	1.19572		0.425095	0.552596	0.977834	3.99492
	0.751644		0.869496	3.22478	2.21968
	1.23972		1.46974	0.563511	1.44422
	0.812915		1.23567		0.257375
	1.05079		0.288925		1.0433
	0.645035		1.94442
	0.560076		0.766654
	0.079602
	2.57735
	0.185626
	1.21831
	0.934217
	1.74899
intestine	Cyp24a1		Trpv6		S100g
	control	Six2Cre Cyp24Fl/Fl	control	Six2Cre Cyp24Fl/Fl	control	Six2Cre Cyp24Fl/Fl
	1.33821	1.73566	0.442173	0.712796	0.813166	1.80769
	1.37122	4.9029	1.30542	0.41569	0.897375	3.99492
	0.7737	1.68035	0.62734	0.10071	0.347048	47.2611
	0.915927	0.898329	1.0017	2.02888	0.977834	4.39042
	0.600948	0.45402	0.339135	1.11062	2.21968	25.9961
			2.30928	1.74731	1.44422	2.87395
			0.571242	1.01006	0.257375
			1.40371	0.953544	1.0433
			1.6346	1.83348	1.54706
			0.365396	1.01471	0.451425
			1.46762		0.207572
			0.906127		1.79394
			0.297401
			1.24564
			0.824621
			1.25859

## Sheet: Fig. 5C
VillinCreERT2Cyp24Fl/Fl
mRNA kidney and intestinal epithelial cells after 12 weeks standard calcium diet
kidney	Cyp24a1		Trpv5		S100g
	control	VillinCreERT2Cyp24Fl/Fl	control	VillinCreERT2Cyp24Fl/Fl	control	VillinCreERT2Cyp24Fl/Fl
	0.569413	2.0042	0.74749	0.982142	0.934815	0.846653
	0.64591	2.15166	1.0232	0.639016	0.98242	0.818476
	1.44933	1.5114	1.03511	1.09542	1.17595	1.0122
	1.46505	2.24744	1.19999	1.1579	1.00203	1.13432
	0.870294	1.32135	0.99421	1.08538	0.904788	1.00435
	0.640363	1.08496	1.02697	0.887121	1.04802	0.800961
	1.5616	0.654419	0.935843	1.07027	1.23361	0.710733
	0.798042	0.863095	1.03719	0.881537	0.718362	1.68767
		0.799864		1.33792		0.894869
		0.393298		1.15195		0.725848
intestine	Cyp24a1		Trpv6		S100g
	control	VillinCreERT2Cyp24Fl/Fl	control	VillinCreERT2Cyp24Fl/Fl	control	VillinCreERT2Cyp24Fl/Fl
	2.5848	0.821402	0.09171	1.16543	0.406446	0.778146
	0.827302	0.073498	0.333131	0.864172	0.137125	0.151856
	0.448303	0	4.32872	135.908	0.047636	55.7082
	0.139596	0.779898	0.137266	136.641	0.010263	142.21
	0.820469	0	0.10917	78.5788	2.06555	22.2422
	2.14637	0.650747	0.333166	36.0649	0.817909	88.2347
	0.598788	0	0.968953	0.230645	0.293273	1.09981
	0.434369	0	0.599719	1.49706	1.13518	1.28089
		0	1.851	0.637775	0.688093	1.32612
			1.24716	30.0032		85.4132

[truncated: 5 more sheets: Fig. 6B, Fig. 6C, Fig. 6D, Fig. 7C, Fig. 7D]
